# Supplementary material for: The Impact of Fecal Microbiota Transplantation on Gastrointestinal and Behavioral Symptoms in Children and Adolescents with Autism Spectrum Disorder: A Systematic Review
Source: Nutrients. 2025 Jul 7;17(13):2250. doi: 10.3390/nu17132250 (PMC12252074; doi:10.3390/nu17132250)
Supplement: Supplementary file 1 [file nutrients-17-02250-s001.zip]

Archive with 1 entries (1 files):
- nutrients-3707088-supplementary.pdf
